# Supplementary material for: Expansion Improved the Physical and Chemical Properties and In Vitro Rumen Digestibility of Buckwheat Straw
Source: Animals (Basel). 2023 Dec 21;14(1):29. doi: 10.3390/ani14010029 (PMC10777991; doi:10.3390/ani14010029)
Supplement: Supplementary file 1 [file animals-14-00029-s001.zip]

Archive with 1 entries (1 files):
- animals-2750550-SI.pdf
